# Supplementary material for: Volumetric Analysis of Navigation-Guided Orbital Decompression in Graves’ Orbitopathy: A Case Report
Source: Life (Basel). 2025 Aug 12;15(8):1277. doi: 10.3390/life15081277 (PMC12387431; doi:10.3390/life15081277)
Supplement: Supplementary file 1 [file life-15-01277-s001.zip]

Archive with 1 entries (1 files):
- life-3818001-supplementary.mp4
